# Supplementary material for: A novel Asfarvirus-like virus identified as a potential cause of mass mortality of abalone
Source: Sci Rep. 2020 Mar 12;10:4620. doi: 10.1038/s41598-020-61492-3 (PMC7067878; doi:10.1038/s41598-020-61492-3)
Supplement: Supplementary file 1 — Supplementary information [file 41598_2020_61492_MOESM1_ESM.xlsx]

## Sheet: Supplemental Table 3
Supplemental Table 3. Characterization of potential open reading frames of AbALV genome
					Best BLASTP hits of AbALV ORF against virus database
ORF a	Nucleotide position		Orientation b	Length (codons)	Predicted similarity and/or function	Species	Family	Accession no. c	Total score	Query cover	E-value	Identity
ORF-1	2	970	+	322
ORF-2	1005	2846	+	613
ORF-3	2864	4534	+	556
ORF-4	4562	6229	+	555
ORF-5	6221	6709	-	162	YbiA	Stenotrophomonas phage DLP4	Siphoviridae	ATS92227.1	122	0.88	4e-34	0.4236
ORF-6	6772	7254	+	160
ORF-7	7297	7791	+	164
ORF-8	7842	8258	+	138
ORF-9	8308	8745	+	145
ORF-10	9256	9588	+	110
ORF-11	9663	10109	+	148
ORF-12	10162	10566	+	134
ORF-13	10601	11005	+	134
ORF-14	11042	11524	+	160
ORF-15	11576	12088	+	170
ORF-16	12085	13371	-	428	inhibition of apoptosis protein (IAP-3)	Spodoptera frugiperda multiple nucleopolyhedrovirus	Baculoviridae	ACA02668.1	55.8	0.2	9e-07	0.3409
ORF-17	13438	13731	+	97	Viral histone-like protein; A104R	African swine fever virus	Asfarviridae (NCLDV)	P0C9E4.1	75.1	0.98	3e-17	0.4167
ORF-18	13755	14435	+	226
ORF-19	14415	15434	-	339	Uncharacterized protein F317L	African swine fever virus	Asfarviridae (NCLDV)	P0CAE0.1	87	0.71	2e-17	0.24
ORF-20	15572	16564	-	330	Ribonucleotide reductase small subunit	African swine fever virus	Asfarviridae (NCLDV)	AIY22235.1	269	0.98	4e-87	0.459
ORF-21	16595	18979	+	794	F778R	African swine fever virus	Asfarviridae (NCLDV)	AXZ95821.1	559	0.93	0	0.411
ORF-22	18971	22060	-	1029	Putative helicase/primase complex protein;pF1055L	African swine fever virus	Asfarviridae (NCLDV)	P0CA11.1	525	0.97	1e-167	0.347
ORF-23	22117	22389	+	90
ORF-24	22416	22589	+	57
ORF-25	22622	22921	+	99
ORF-26	22928	23071	+	47
ORF-27	23074	23229	+	51
ORF-28	23268	23540	+	90
ORF-29	23601	23729	+	42
ORF-30	23937	24119	+	60
ORF-31	24148	24351	+	67
ORF-32	24373	24516	+	47
ORF-33	24545	24709	+	54
ORF-34	24742	25788	+	348
ORF-35	25820	26530	-	236
ORF-36	26572	27795	+	407	Probable methyltransferase, EP424R	African swine fever virus	Asfarviridae (NCLDV)	AJL34069.1	213	0.89	6e-63	0.3836
ORF-37	27834	28658	+	274
ORF-38	28705	28971	+	88
ORF-39	29004	29579	+	191	thymidine kinase	NY_014 poxvirus	poxvirus (NCLDV)	YP_009408474.1	123	0.96	9e-34	0.3424
ORF-40	29949	31238	+	429	K421R	African swine fever virus	Asfarviridae (NCLDV)	AXZ95828.1	186	0.96	2e-52	0.3057
ORF-41	31189	34902	-	1237	RNA polymerase subunit 2	African swine fever virus	Asfarviridae (NCLDV)	CAN10153.1	1673	0.98	0	0.6498
ORF-42	34990	35913	+	307
ORF-43	35935	36381	+	148
ORF-44	36404	37339	+	311	pEP364R	African swine fever virus	Asfarviridae (NCLDV)	AXB49288.1	97.8	0.96	3e-21	0.2708
ORF-45	37336	41244	-	1302	BA71V-M1249L	African swine fever virus	Asfarviridae (NCLDV)	P0CAB5.1	442	0.78	2e-132	0.2982
ORF-46	41286	42533	+	415	pM448R	African swine fever virus	Asfarviridae (NCLDV)	AXB49290.1	102	0.71	1e-21	0.2654
ORF-47	42552	42851	+	99
ORF-48	42848	43192	-	114	Uncharacterized protein C129R	African swine fever virus	Asfarviridae (NCLDV)	P0CA38.1	93.6	0.94	5e-24	0.4196
ORF-49	43218	43403	-	61
ORF-50	43450	45501	+	683	Uncharacterized protein C717R	African swine fever virus	Asfarviridae (NCLDV)	P0CAJ6.1	307	0.96	1e-92	0.3161
ORF-51	45524	45841	+	105	Uncharacterized protein C122R	African swine fever virus	Asfarviridae (NCLDV)	P0CA22.1	94	0.95	1e-24	0.44
ORF-52	45843	46349	-	168
ORF-53	46401	47789	-	462	Putative poly(A) polymerase catalytic subunit	African swine fever virus	Asfarviridae (NCLDV)	P0C9D2.1	258	1	6e-79	0.3416
ORF-54	47822	48841	+	339	Uncharacterized protein C315R	African swine fever virus	Asfarviridae (NCLDV)	P0CAD6.1	149	0.93	2e-40	0.3188
ORF-55	48836	49255	-	139
ORF-56	49369	49596	-	75
ORF-57	49571	51829	-	752	BA71V-B962L	African swine fever virus	Asfarviridae (NCLDV)	AJL34086.1	624	0.98	0	0.4521
ORF-58	51838	52203	-	121	FAD-linked sulfhydryl oxidase (p14)	African swine fever virus	Asfarviridae (NCLDV)	Q9JFM9.1	86.7	0.79	3e-21	0.4375
ORF-59	52208	53632	-	474
ORF-60	53673	54137	-	154
ORF-61	54145	54903	-	252	hypothetical protein D5b_00348	Faustovirus	Asfaviridae ? (NCLDV)	AMN83769.1	111	0.88	1e-26	0.3114
ORF-62	54905	56056	-	383	B354L	African swine fever virus	Asfarviridae (NCLDV)	AXZ95853.1	271	0.98	1e-86	0.4
ORF-63	56071	56556	-	161
ORF-64	56587	57114	-	175
ORF-65	57107	57646	-	179
ORF-66	57715	59334	-	539	BA71V-B602L (9RL)	African swine fever virus	Asfarviridae (NCLDV)	AJL34093.1	240	0.97	9e-71	0.2953
ORF-67	59371	60480	+	369	Zinc finger protein B385R	African swine fever virus	Asfarviridae (NCLDV)	Q8V9S7.1	244	0.93	6e-76	0.3989
ORF-68	60482	62425	-	647	major capsid protein p72	African swine fever virus	Asfarviridae (NCLDV)	AAT84439.1	583	0.99	0	0.4499
ORF-69	62439	62888	-	149
ORF-70	62906	64078	-	390	Hypothetical protein PACV_238	Pacmanvirus A23	Asfaviridae ? (NCLDV)	YP_009361587.1	137	0.91	4e-35	0.2849
ORF-71	64121	64741	-	206	BA71V-B175L	African swine fever virus	Asfarviridae (NCLDV)	AJL34264.1	97.1	0.83	1e-23	0.314
ORF-72	64824	65612	+	262	B263R	African swine fever virus	Asfarviridae (NCLDV)	AXZ95861.1	171	0.98	1e-50	0.4091
ORF-73	65597	65941	-	114
ORF-74	65964	70244	-	1426	BA71V-B175L	African swine fever virus	Asfarviridae (NCLDV)	AJL34102.1	770	0.99	0	0.3452
ORF-75	70289	70861	+	190	hypothetical protein D6_00329	Faustovirus	Asfaviridae ? (NCLDV)	AMN84731.1	120	0.91	2e-32	0.3756
ORF-76	70882	74226	+	1114	DNA polymerase beta	African swine fever virus	Asfarviridae (NCLDV)	P0C972.1	748	0.96	0	0.396
ORF-77	74257	74790	+	177
ORF-78	74785	75675	-	296	putative ubiquitin carboxyl-terminal hydrolase 2-like	Harvfovirus sp.	Mimiviridae (NCLDV)	AYV80395.1	55.1	0.86	8e-07	0.2388
ORF-79	75656	75904	-	82
ORF-80	75907	83604	-	2565	CP2475L (p220)	African swine fever virus	Asfarviridae (NCLDV)	AXZ95866.1	981	0.99	0	0.2929
ORF-81	83681	85270	+	529	60 kDa polyprotein	African swine fever virus	Asfarviridae (NCLDV)	AIY22285.1	325	0.95	1e-103	0.3985
ORF-82	85284	85535	+	83	Putative DNA-directed RNA polymerase subunit 10 homolog	African swine fever virus	Asfarviridae (NCLDV)	P0C979.1	69.7	1	1e-15	0.4286
ORF-83	85547	86647	+	366	CP312R	African swine fever virus	Asfarviridae (NCLDV)	AYW34067.1	135	0.83	4e-35	0.3168
ORF-84	86667	91013	-	1448	Probable DNA-directed RNA polymerase subunit 1 homolog	African swine fever virus	Asfarviridae (NCLDV)	P0C988.1	1637	0.99	0	0.5396
ORF-85	91071	92453	-	460	Chain A, DNA ligase	African swine fever virus	Asfarviridae (NCLDV)	AXZ95874.1	256	0.92	4e-79	0.3776
ORF-86	92512	93390	-	292
ORF-87	93442	94488	-	348
ORF-88	94588	95010	-	140
ORF-89	95041	95601	-	186
ORF-90	95651	96196	-	181
ORF-91	96247	96498	-	83
ORF-92	96528	96686	-	52
ORF-93	96727	97017	-	96
ORF-94	97055	97543	-	162
ORF-95	97575	98027	-	150
ORF-96	98082	98441	+	119
ORF-97	98470	98766	+	98
ORF-98	98761	99768	-	335
ORF-99	99831	100247	+	138
ORF-100	100251	100697	-	148
ORF-101	100798	102825	+	675
ORF-102	103488	103751	-	87
ORF-103	103786	104781	+	331
ORF-104	104796	105665	+	289	Transcription factor S-II-related protein	African swine fever virus	Asfarviridae (NCLDV)	P0C8F8.1	123	0.67	7e-32	0.393
ORF-105	105662	105841	-	59
ORF-106	105893	106333	+	146
ORF-107	106395	106610	+	71
ORF-108	106638	108146	+	502	hypothetical protein BpV2_110c	Bathycoccus sp. RCC1105 virus BpV2	Phycodnaviridae (NCLDV)	ADQ91277.1	137	0.92	1e-33	0.2403
ORF-109	108259	109539	+	426	hypothetical protein Hokovirus_3_43	Hokovirus HKV1	Mimiviridae (NCLDV)	ARF10770.1	94.7	0.53	0.0001	0.2466
ORF-110	109669	110100	+	143
ORF-111	110254	110820	-	188
ORF-112	110861	112117	+	418
ORF-113	112168	112581	+	137
ORF-114	112586	113095	-	169
ORF-115	113151	113747	-	198
ORF-116	113790	114314	-	174	dUTP diphosphatase	Pithovirus LCPAC101	Pithoviridae (NCLDV)	QBK90048.1	73.6	0.84	6e-15	0.3548
ORF-117	114370	114939	+	189	E199L	African swine fever virus	Asfarviridae (NCLDV)	AZP54233.1	72.4	0.59	5e-14	0.3475
ORF-118	114970	115362	+	130	Uncharacterized protein E146L	African swine fever virus	Asfarviridae (NCLDV)	P0CA54.1	48.5	0.83	3e-06	0.3077
ORF-119	115349	116317	-	322	Uncharacterized protein E301R	African swine fever virus	Asfarviridae (NCLDV)	Q65239.2	236	0.87	1e-74	0.4526
ORF-120	116336	117679	-	447
ORF-121	117708	118328	+	206
ORF-122	118366	118806	+	146
ORF-123	118785	119348	+	187
ORF-124	119305	120405	-	366	Cysteine desulfurase NifS	Pacmanvirus A23	Asfaviridae ? (NCLDV)	YP_009361727.1	125	0.73	1e-30	0.3183
ORF-125	120409	121917	-	502	Chain A, Major Capsid Protein	Faustovirus	Asfaviridae ? (NCLDV)	5J7O_A	201	0.99	1e-55	0.2519
ORF-126	121953	124970	+	1005	helicase Q706	African swine fever virus	Asfarviridae (NCLDV)	NP_042814.1	596	0.67	5e-110	0.4653
ORF-127	124951	125757	-	268	pH240R	African swine fever virus	Asfarviridae (NCLDV)	NP_042812.1	69.3	0.95	5e-12	0.2664
ORF-128	125779	126252	-	157	Hypothetical protein PACV_339	Pacmanvirus A23		YP_009361686.1	42.7	0.28	0.001	0.4222
ORF-129	126279	127400	-	373	pH339R	African swine fever virus	Asfarviridae (NCLDV)	Q65232.1	181	0.89	3e-52	0.3363
ORF-130	127436	127864	-	142
ORF-131	127906	128199	-	97
ORF-132	128242	129423	+	393	RNA polymerase subunit 3	African swine fever virus	Asfarviridae (NCLDV)	NP_042806.1	162	0.98	2e-44	0.2967
ORF-133	129413	132922	-	1169	DNA topoisomerase 2	African swine fever virus	Asfarviridae (NCLDV)	AJL34125.1	976	0.99	0	0.4336
ORF-134	132955	133062	-	35
ORF-135	133071	133961	-	296	Cysteine protease S273R	African swine fever virus	Asfarviridae (NCLDV)	P0C9B7.1	244	0.95	2e-78	0.4321
ORF-136	133974	134597	+	207
ORF-137	134606	135619	+	337	Uncharacterized protein D345L	African swine fever virus	Asfarviridae (NCLDV)	Q65225.2	127	0.9	3e-32	0.2794
ORF-138	136332	136670	+	112
ORF-139	136713	136865	+	50
ORF-140	136905	137075	+	56
ORF-141	137084	140569	+	1161	BA71V-D1133L (g10L)	African swine fever virus	Asfarviridae (NCLDV)	AJL34119.1	1002	0.99	0	0.4591
ORF-142	140603	141544	+	313	BA71V-D339L (g9L)	African swine fever virus	Asfarviridae (NCLDV)	AJL34283.1	91.3	0.65	5e-19	0.3048
ORF-143	141570	141812	+	80
ORF-144	141841	142434	+	197
ORF-145	142446	142955	+	169
ORF-146	142935	143876	-	313	mRNA-decapping protein g5R	African swine fever virus	Asfarviridae (NCLDV)	Q65217.1	84.7	0.76	3e-17	0.2582
ORF-147	143957	144472	+	171
ORF-148	144639	145340	+	233
ORF-149	145374	146102	+	242
ORF-150	146130	146870	+	246
ORF-151	146891	147316	+	141
ORF-152	147355	148242	+	295
ORF-153	148274	148828	+	184
ORF-154	148858	149313	+	151
ORF-155	149356	149835	+	159
ORF-156	149868	150344	+	158
ORF-157	150337	152808	-	823	pNP868R guanylyltransferase	African swine fever virus	Asfarviridae (NCLDV)	AIY22450.1	464	0.96	3e-149	0.3463
ORF-158	152849	154783	-	644	tail fiber protein	Synechococcus phage S-B28	Myoviridae	QBP05809.1	295	0.48	5e-14	0.3857
ORF-159	154819	155181	-	120
BLASTP homology search of AbALV ORFs against the viral database (E-value<1e-3).
ORFs were predicted using the RAST program.
a: Open reading frames in the AbALV genome were numbered sequentially.
b: The direction of the transcripts are indicated by + (right) or - (left).
c: GenBank accession numbers of homologous proteins.
